# Supplementary material for: Gene–microRNA Network Analysis Identified Seven Hub Genes in Association with Progression and Prognosis in Non-Small Cell Lung Cancer
Source: Genes (Basel). 2022 Aug 19;13(8):1480. doi: 10.3390/genes13081480 (PMC9407881; doi:10.3390/genes13081480)
Supplement: Supplementary file 1 [file genes-13-01480-s001.zip]

Archive with 4 entries (4 files):
- Figure S1 - Full view of the interaction network between DEGs and DEMs.pdf
- Figure S2 - scatter plot of expression levels of OLR1 and HHIP .pdf
- Table S1 -Gene_ontology_enrichment by DAVID.xlsx
- Table S2 - full table of DEG-DEM interaction prediction.xlsx
