# Supplementary material for: Gene–microRNA Network Analysis Identified Seven Hub Genes in Association with Progression and Prognosis in Non-Small Cell Lung Cancer
Source: Genes (Basel). 2022 Aug 19;13(8):1480. doi: 10.3390/genes13081480 (PMC9407881; doi:10.3390/genes13081480)
Supplement: Supplementary file 1 [file genes-13-01480-s001.zip › Table S1 -Gene_ontology_enrichment by DAVID.xlsx]

## Sheet: Sheet1
	Category	Term	Count	Percent (%)	Genes	PValue
	GOTERM_BP_DIRECT	GO:0007165~signal transduction	30	11.0294	GPI, RASL12, CD83, CSF3R, TENM4, HHIP, LRRK2, GMFG, RTKN2, FPR1, NEDD9, PTPRM, LRP8, RASIP1, NRGN, AKAP12, WIF1, OLFML1, SPP1, PDE8B, CD34, GNG11, CXCL12, SCGB1A1, PECAM1, SPARCL1, PDE5A, TEK, PLPP3, GAS6	0.00358442
	GOTERM_BP_DIRECT	GO:0045944~positive regulation of transcription from RNA polymerase II promoter	28	10.2941	CSRNP1, SPI1, PID1, TCF21, TWIST1, BRCA1, LDB2, FOXM1, ETS1, SOX2, SOX18, S1PR1, BCL11A, SLC11A1, ATAD2, LMO2, ETV4, KLF2, MMP12, KLF6, ZEB2, IL6, RGCC, NFIA, IRF1, MAFF, ITGA8, ENG	0.00624363
	GOTERM_BP_DIRECT	GO:0007155~cell adhesion	22	8.08824	AOC3, CSF3R, TROAP, TPBG, NEDD9, MSLN, RHOB, ICAM1, MFAP4, CXCL12, ADGRE5, PODXL, ITGA8, SPP1, S1PR1, COL6A6, DSG2, PGM5, CD47, FOLR1, CD34, ENG	2.2699e-05
	GOTERM_BP_DIRECT	GO:0030154~cell differentiation	22	8.08824	SPI1, GADD45B, CADM1, ANGPT1, CAV2, SRD5A1, CAV1, LRRK2, FHL1, ECSCR, C9ORF24, ETS1, ETV4, RHOB, NME1, SOX2, FGR, CDC20, ZIC2, SOX18, SLIT2, ASF1B	0.000364202
	GOTERM_BP_DIRECT	GO:0000122~negative regulation of transcription from RNA polymerase II promoter	22	8.08824	SPI1, BCL11A, CAV1, ZC3H8, ZBTB20, TWIST1, TCF21, LDB2, FOXM1, KLF2, SOX2, MMP12, ZEB2, EDNRB, SOX18, BCL6B, MAFF, SCGB1A1, LMCD1, FBP1, EZH2, ENG	0.0212492
	GOTERM_BP_DIRECT	GO:0010628~positive regulation of gene expression	19	6.98529	RAMP2, SPI1, PID1, ANGPT1, BCL11A, CAV1, SLC11A1, TWIST1, FBLN1, BRCA1, LRRC32, ETS1, CDH5, IL6, RGCC, LAMP3, GAS6, CD34, ENG	0.000214702
	GOTERM_BP_DIRECT	GO:0006915~apoptotic process	18	6.61765	CSRNP1, GADD45B, CADM1, CDCA7, ECSCR, ZC3H8, CFLAR, SULF1, RHOB, GZMH, TPX2, MELK, ESPL1, GRK5, ADAMTSL4, IRF1, BIRC5, CAPN3	0.00364726
	GOTERM_BP_DIRECT	GO:0043066~negative regulation of apoptotic process	14	5.14706	ANGPT1, HHIP, TWIST1, CFLAR, MIF, IL6, EDNRB, GRK5, CAT, BIRC5, CAPN3, TEK, GAS6, MAD2L1	0.0262564
	GOTERM_BP_DIRECT	GO:0006508~proteolysis	13	4.77941	ST14, F12, CFLAR, LRP8, GZMH, MMP12, MMP11, ESPL1, DPEP2, OLR1, CAPN3, TPSAB1, ADAMTS8	0.00968641
	GOTERM_BP_DIRECT	GO:0006954~inflammatory response	13	4.77941	PTGER4, AOC3, SLC11A1, FPR1, MIF, PTGS2, AGER, IL6, ADGRE5, SPP1, AGTR1, OLR1, PRKCQ	0.0100372
	GOTERM_BP_DIRECT	GO:0001525~angiogenesis	12	4.41176	RAMP2, ROBO4, ANGPT1, SOX18, CAV1, ECSCR, S1PR1, TEK, PTGS2, RASIP1, RHOB, ENG	0.00063927
	GOTERM_BP_DIRECT	GO:0042493~response to drug	12	4.41176	SRD5A1, SCNN1B, ABCA3, SCGB1A1, CAT, PTPRM, LPL, PTGS2, LRP8, KCNK3, ENG, ICAM1	0.00212564
	GOTERM_BP_DIRECT	GO:0051301~cell division	12	4.41176	CCNA2, CDC20, TPX2, CDCA5, TIMELESS, CDCA7, NEDD9, CDCA8, BIRC5, OIP5, MAD2L1, CKS1B	0.0145724
	GOTERM_BP_DIRECT	GO:0098609~cell-cell adhesion	11	4.04412	TMEM47, DSP, CDH5, CD93, ITGA8, PECAM1, DSG2, ESAM, CD34, JAM2, ICAM1	0.000260337
	GOTERM_BP_DIRECT	GO:0001934~positive regulation of protein phosphorylation	11	4.04412	MARCO, EDNRB, ANGPT1, LRRK2, PECAM1, CDCA8, BIRC5, TEK, GAS6, AGER, ENG	0.000553146
	GOTERM_BP_DIRECT	GO:0070374~positive regulation of ERK1 and ERK2 cascade	11	4.04412	AKAP12, MARCO, ANGPT1, GLIPR2, TPBG, TEK, CFLAR, MIF, GAS6, AGER, ICAM1	0.0010782
	GOTERM_BP_DIRECT	GO:0009410~response to xenobiotic stimulus	11	4.04412	SRD5A1, SCNN1B, ABCA3, SCGB1A1, CAT, PTPRM, LPL, PTGS2, LRP8, KCNK3, ENG	0.00163186
	GOTERM_BP_DIRECT	GO:0045766~positive regulation of angiogenesis	10	3.67647	CDH5, RAMP2, ANXA3, TWIST1, BRCA1, TEK, ETS1, CD34, RHOB, ENG	0.000388035
	GOTERM_BP_DIRECT	GO:0010629~negative regulation of gene expression	10	3.67647	MSR1, SPI1, MYADM, ZBTB20, SLIT3, MIF, UPK3B, CD34, ENG, NME1	0.0239961
	GOTERM_BP_DIRECT	GO:0051726~regulation of cell cycle	10	3.67647	SOX2, RGCC, GRK5, GADD45B, IRF1, BIRC5, BRCA1, MIF, FOXM1, SKP2	0.0277726
	GOTERM_BP_DIRECT	GO:0030198~extracellular matrix organization	9	3.30882	MMP12, MMP11, ADAMTSL4, SPOCK2, ITGA8, FBLN1, COL6A6, SLC39A8, ADAMTS8	0.0018043
	GOTERM_BP_DIRECT	GO:0030335~positive regulation of cell migration	9	3.30882	FGR, CDH5, CXCL12, PODXL, CAV1, PECAM1, S1PR1, MYADM, NEDD9	0.0229028
	GOTERM_BP_DIRECT	GO:0016477~cell migration	9	3.30882	PODXL, S1PR1, NTN4, NEDD9, CLEC14A, CD47, RHOB, CTHRC1, ENG	0.02899
	GOTERM_BP_DIRECT	GO:0007420~brain development	9	3.30882	SBK1, CADM1, ZIC2, ITGA8, S1PR1, PAFAH1B3, KCNK3, SHROOM4, MFSD2A	0.0305193
	GOTERM_BP_DIRECT	GO:0032760~positive regulation of tumor necrosis factor production	8	2.94118	AKAP12, IL6, LRRK2, LPL, ZBTB20, TWIST1, MIF, AGER	0.000645564
	GOTERM_BP_DIRECT	GO:0071456~cellular response to hypoxia	8	2.94118	CCNA2, RGCC, EIF4EBP1, TWIST1, CFLAR, PTGS2, KCNK3, ICAM1	0.00289628
	GOTERM_BP_DIRECT	GO:0051092~positive regulation of NF-kappaB transcription factor activity	8	2.94118	CAV1, RTKN2, CAT, CAPN3, PRKCQ, CFLAR, AGER, ICAM1	0.00600551
	GOTERM_BP_DIRECT	GO:0001666~response to hypoxia	8	2.94118	RAMP2, CXCL12, CAV1, CAT, TEK, ETS1, AGER, ENG	0.011732
	GOTERM_BP_DIRECT	GO:0035633~maintenance of permeability of blood-brain barrier	7	2.57353	CDH5, IL6, PECAM1, ESAM, PTGS2, JAM2, MFSD2A	3.10268e-06
	GOTERM_BP_DIRECT	GO:0010595~positive regulation of endothelial cell migration	7	2.57353	GPI, ANGPT1, ANXA3, TEK, PLPP3, ETS1, RHOB	0.00030443
	GOTERM_BP_DIRECT	GO:0051384~response to glucocorticoid	7	2.57353	IL6, ANXA3, ABCA3, SCGB1A1, A2M, PTGDS, PTGS2	0.00030443
	GOTERM_BP_DIRECT	GO:0001933~negative regulation of protein phosphorylation	7	2.57353	PID1, ANGPT1, LRRK2, MYADM, FBLN1, SLIT2, PLPP3	0.000730982
	GOTERM_BP_DIRECT	GO:0033138~positive regulation of peptidyl-serine phosphorylation	7	2.57353	IL6, ANGPT1, CAV1, SH2D3C, MIF, GAS6, PTGS2	0.00143452
	GOTERM_BP_DIRECT	GO:0050731~positive regulation of peptidyl-tyrosine phosphorylation	7	2.57353	IL6, ANGPT1, PECAM1, MIF, PLPP3, LRP8, ICAM1	0.00178907
	GOTERM_BP_DIRECT	GO:0072659~protein localization to plasma membrane	7	2.57353	RAMP2, TPBG, MYADM, TSPAN5, GAS6, EFR3B, RAB8B	0.0219154
	GOTERM_BP_DIRECT	GO:0007156~homophilic cell adhesion via plasma membrane adhesion molecules	7	2.57353	CDH5, ROBO4, CADM1, PECAM1, PTPRM, DSG2, ESAM	0.029072
	GOTERM_BP_DIRECT	GO:0046777~protein autophosphorylation	7	2.57353	FGR, MELK, GRK5, LRRK2, CAD, TTK, TEK	0.0359639
	GOTERM_BP_DIRECT	GO:0061028~establishment of endothelial barrier	6	2.20588	ROBO4, EDNRB, SOX18, PECAM1, MYADM, ICAM1	7.22614e-06
	GOTERM_BP_DIRECT	GO:2000352~negative regulation of endothelial cell apoptotic process	6	2.20588	CDH5, RAMP2, ANGPT1, TEK, GAS6, ICAM1	0.000113538
	GOTERM_BP_DIRECT	GO:0001937~negative regulation of endothelial cell proliferation	6	2.20588	RGCC, CAV2, CAV1, PTPRM, SULF1, ENG	0.000167794
	GOTERM_BP_DIRECT	GO:0031100~animal organ regeneration	6	2.20588	CCNA2, CXCL12, ANXA3, PPAT, CAD, GAS6	0.00033344
	GOTERM_BP_DIRECT	GO:0060348~bone development	6	2.20588	PTGER4, AKAP13, SRD5A1, SULF1, PAPSS2, ENG	0.000851267
	GOTERM_BP_DIRECT	GO:0001819~positive regulation of cytokine production	6	2.20588	PTGER4, FGR, RGCC, CADM1, SLC11A1, MIF	0.00194032
	GOTERM_BP_DIRECT	GO:0006909~phagocytosis	6	2.20588	CD93, ANXA3, SLC11A1, PECAM1, ANXA11, GAS6	0.00251613
	GOTERM_BP_DIRECT	GO:0007059~chromosome segregation	6	2.20588	BIRC5, TTK, OIP5, CENPN, BRCA1, SRPK1	0.00359913
	GOTERM_BP_DIRECT	GO:0007179~transforming growth factor beta receptor signaling pathway	6	2.20588	CDH5, SPI1, CAV2, ITGA8, LRRC32, ENG	0.0117876
	GOTERM_BP_DIRECT	GO:0042060~wound healing	6	2.20588	DSP, SLC11A1, ARHGEF19, CFLAR, PLPP3, ENG	0.0127513
	GOTERM_BP_DIRECT	GO:0007160~cell-matrix adhesion	6	2.20588	SGCE, ITGA8, SORBS1, MSLN, CD34, FBLN5	0.0148356
	GOTERM_BP_DIRECT	GO:0032869~cellular response to insulin stimulus	6	2.20588	SRD5A1, PPAT, SORBS1, CFLAR, FBP1, RAB8B	0.0159586
	GOTERM_BP_DIRECT	GO:0032355~response to estradiol	6	2.20588	GPI, RAMP2, CAT, PTGS2, ETS1, EZH2	0.017747
	GOTERM_BP_DIRECT	GO:0033574~response to testosterone	5	1.83824	GPI, PLN, CAD, CFLAR, NME1	0.00219056
	GOTERM_BP_DIRECT	GO:0007566~embryo implantation	5	1.83824	TPPP3, SCGB1A1, SPP1, FBLN1, PTGS2	0.00261408
	GOTERM_BP_DIRECT	GO:0010718~positive regulation of epithelial to mesenchymal transition	5	1.83824	IL6, RGCC, GLIPR2, TWIST1, EZH2	0.00421488
	GOTERM_BP_DIRECT	GO:0002376~immune system process	5	1.83824	CADM1, IRF1, OLR1, PRKCQ, CD300LG	0.00679202
	GOTERM_BP_DIRECT	GO:0071363~cellular response to growth factor stimulus	5	1.83824	SRD5A1, CAT, TWIST1, GAS6, LRP8	0.00768405
	GOTERM_BP_DIRECT	GO:0000086~G2/M transition of mitotic cell cycle	5	1.83824	CCNA2, MELK, BIRC5, FOXM1, SKP2	0.00864987
	GOTERM_BP_DIRECT	GO:0001570~vasculogenesis	5	1.83824	RAMP2, SOX18, CAV1, RASIP1, ENG	0.010242
	GOTERM_BP_DIRECT	GO:0035690~cellular response to drug	5	1.83824	PPAT, CAD, GAS6, FBP1, NME1	0.0126435
	GOTERM_BP_DIRECT	GO:0043154~negative regulation of cysteine-type endopeptidase activity involved in apoptotic process	5	1.83824	GPI, LAMP3, BIRC5, GAS6, PTGS2	0.0139682
	GOTERM_BP_DIRECT	GO:0060326~cell chemotaxis	5	1.83824	CXCL12, TPBG, AGTR1, PRKCQ, ENG	0.0153777
	GOTERM_BP_DIRECT	GO:0021766~hippocampus development	5	1.83824	ANXA3, SRD5A1, EZH2, NME1, MFSD2A	0.0161149
	GOTERM_BP_DIRECT	GO:0070301~cellular response to hydrogen peroxide	5	1.83824	IL6, ETS1, KLF2, EZH2, RHOB	0.0176548
	GOTERM_BP_DIRECT	GO:0009267~cellular response to starvation	5	1.83824	SRD5A1, CAV1, LRRK2, GAS6, MFSD2A	0.0192835
	GOTERM_BP_DIRECT	GO:0032092~positive regulation of protein binding	5	1.83824	RAMP2, MFNG, CAV1, LRRK2, CTHRC1	0.0201315
	GOTERM_BP_DIRECT	GO:0006952~defense response	5	1.83824	COLEC12, CSF3R, CXCL12, CD83, TPSAB1	0.0218955
	GOTERM_BP_DIRECT	GO:0043406~positive regulation of MAP kinase activity	5	1.83824	AKAP13, LRRK2, PDE5A, MIF, EZH2	0.0228118
	GOTERM_BP_DIRECT	GO:0008217~regulation of blood pressure	5	1.83824	RAMP2, EDNRB, SCNN1B, PTGS2, CD34	0.0228118
	GOTERM_BP_DIRECT	GO:0071260~cellular response to mechanical stimulus	5	1.83824	PTGER4, IRF1, PIEZO2, PTGS2, ENG	0.0298773
	GOTERM_BP_DIRECT	GO:0043116~negative regulation of vascular permeability	4	1.47059	AKAP12, RAMP2, ANGPT1, SLIT2	0.00142248
	GOTERM_BP_DIRECT	GO:0001935~endothelial cell proliferation	4	1.47059	CAV2, CAV1, TEK, CD34	0.00497499
	GOTERM_BP_DIRECT	GO:0046716~muscle cell cellular homeostasis	4	1.47059	PLN, CAV1, CAPN3, ALDOA	0.00497499
	GOTERM_BP_DIRECT	GO:0010575~positive regulation of vascular endothelial growth factor production	4	1.47059	IL6, BRCA1, SULF1, PTGS2	0.00746815
	GOTERM_BP_DIRECT	GO:0007094~mitotic spindle assembly checkpoint	4	1.47059	CDC20, BIRC5, TTK, MAD2L1	0.00894581
	GOTERM_BP_DIRECT	GO:0007159~leukocyte cell-cell adhesion	4	1.47059	PECAM1, OLR1, JAM2, ICAM1	0.00894581
	GOTERM_BP_DIRECT	GO:0001818~negative regulation of cytokine production	4	1.47059	PTGER4, RGCC, SLC11A1, LRRC32	0.0105826
	GOTERM_BP_DIRECT	GO:0071549~cellular response to dexamethasone stimulus	4	1.47059	SRD5A1, CFLAR, FBXO32, ICAM1	0.0133426
	GOTERM_BP_DIRECT	GO:0022617~extracellular matrix disassembly	4	1.47059	MMP12, MMP11, TPSAB1, ENG	0.0238728
	GOTERM_BP_DIRECT	GO:0007595~lactation	4	1.47059	CAV1, PPAT, CAD, NME1	0.0252535
	GOTERM_BP_DIRECT	GO:0070830~bicellular tight junction assembly	4	1.47059	CDH5, RAMP2, PECAM1, ESAM	0.0311967
	GOTERM_BP_DIRECT	GO:0007188~adenylate cyclase-modulating G-protein coupled receptor signaling pathway	4	1.47059	PTGER4, GRK5, ADCY4, FPR1	0.0378072
	GOTERM_BP_DIRECT	GO:0048146~positive regulation of fibroblast proliferation	4	1.47059	CCNA2, FBLN1, MIF, GAS6	0.0413591
	GOTERM_BP_DIRECT	GO:0045786~negative regulation of cell cycle	4	1.47059	BRCA1, PTGS2, ETS1, RHOB	0.0413591
	GOTERM_BP_DIRECT	GO:0051414~response to cortisol	3	1.10294	CAD, SLIT3, SLIT2	0.00106219
	GOTERM_BP_DIRECT	GO:0006710~androgen catabolic process	3	1.10294	SRD5A1, SPP1, HSD17B6	0.00175459
	GOTERM_BP_DIRECT	GO:0006189~'de novo' IMP biosynthetic process	3	1.10294	PPAT, GART, PAICS	0.00260855
	GOTERM_BP_DIRECT	GO:0009113~purine nucleobase biosynthetic process	3	1.10294	PPAT, GART, PAICS	0.00260855
	GOTERM_BP_DIRECT	GO:0097294~'de novo' XMP biosynthetic process	3	1.10294	PPAT, GART, PAICS	0.00361961
	GOTERM_BP_DIRECT	GO:0044208~'de novo' AMP biosynthetic process	3	1.10294	PPAT, GART, PAICS	0.00478344
	GOTERM_BP_DIRECT	GO:0006177~GMP biosynthetic process	3	1.10294	PPAT, GART, PAICS	0.00609576
	GOTERM_BP_DIRECT	GO:0098911~regulation of ventricular cardiac muscle cell action potential	3	1.10294	DSP, CAV1, DSG2	0.00914931
	GOTERM_BP_DIRECT	GO:0048251~elastic fiber assembly	3	1.10294	MFAP4, MYH11, FBLN5	0.0108824
	GOTERM_BP_DIRECT	GO:0090267~positive regulation of mitotic cell cycle spindle assembly checkpoint	3	1.10294	CDCA8, BIRC5, MAD2L1	0.0108824
	GOTERM_BP_DIRECT	GO:0051926~negative regulation of calcium ion transport	3	1.10294	PLN, PTGS2, ICAM1	0.0147418
	GOTERM_BP_DIRECT	GO:1904996~positive regulation of leukocyte adhesion to vascular endothelial cell	3	1.10294	IL6, ETS1, ICAM1	0.0147418
	GOTERM_BP_DIRECT	GO:0030239~myofibril assembly	3	1.10294	CAPN3, PGM5, MYL9	0.0147418
	GOTERM_BP_DIRECT	GO:0070207~protein homotrimerization	3	1.10294	STEAP4, ALOX5AP, MIF	0.0190999
	GOTERM_BP_DIRECT	GO:0001944~vasculature development	3	1.10294	CDH5, SOX18, TCF21	0.0190999
	GOTERM_BP_DIRECT	GO:0022409~positive regulation of cell-cell adhesion	3	1.10294	SOX2, CD47, PLPP3	0.0214569
	GOTERM_BP_DIRECT	GO:0071711~basement membrane organization	3	1.10294	MMP11, CAV2, CAV1	0.0239278
	GOTERM_BP_DIRECT	GO:0050773~regulation of dendrite development	3	1.10294	CDC20, BCL11A, MFSD2A	0.0239278
	GOTERM_BP_DIRECT	GO:0010744~positive regulation of macrophage derived foam cell differentiation	3	1.10294	MSR1, AGTR1, LPL	0.026509
	GOTERM_BP_DIRECT	GO:0001516~prostaglandin biosynthetic process	3	1.10294	MIF, PTGDS, PTGS2	0.026509
	GOTERM_BP_DIRECT	GO:0045088~regulation of innate immune response	3	1.10294	FGR, IRF1, LRP8	0.0319892
	GOTERM_BP_DIRECT	GO:0031589~cell-substrate adhesion	3	1.10294	ANGPT1, SORBS1, GAS6	0.0319892
	GOTERM_BP_DIRECT	GO:0030301~cholesterol transport	3	1.10294	MSR1, CAV1, ABCA8	0.0348816
	GOTERM_BP_DIRECT	GO:0048754~branching morphogenesis of an epithelial tube	3	1.10294	TIMELESS, SLIT2, RASIP1	0.0378712
	GOTERM_BP_DIRECT	GO:0032341~aldosterone metabolic process	2	0.735294	EDNRB, SCNN1B	0.0267205
	GOTERM_BP_DIRECT	GO:0086023~adrenergic receptor signaling pathway involved in heart process	2	0.735294	AKAP13, PLN	0.0267205
	GOTERM_BP_DIRECT	GO:0006876~cellular cadmium ion homeostasis	2	0.735294	SLC11A1, SLC39A8	0.0267205
	GOTERM_BP_DIRECT	GO:0044860~protein localization to plasma membrane raft	2	0.735294	CAV1, MYADM	0.0398128
	GOTERM_BP_DIRECT	GO:0061364~apoptotic process involved in luteolysis	2	0.735294	SLIT3, SLIT2	0.0398128
	GOTERM_BP_DIRECT	GO:0006561~proline biosynthetic process	2	0.735294	PYCR1, ALDH18A1	0.0398128
	GOTERM_MF_DIRECT	GO:0005515~protein binding	189	69.4853	CCDC167, SPI1, CD83, CSF3R, PID1, HHIP, PROS1, ETS1, IPO4, ICAM1, SOX2, CDC20, KRTCAP3, CDH5, EDNRB, EFEMP1, FLAD1, GJA4, CAPN3, OIP5, VSIG4, PTGDS, SKP2, WDHD1, CD93, LMO2, ANXA11, MIF, CH25H, MELK, SLPI, SCNN1B, MYADM, AGTR1, TIMELESS, SPARCL1, PRKCQ, PLPP3, ASF1B, RASL12, GYPC, TROAP, CDCA5, FPR1, CDCA7, ECSCR, CDCA8, TWIST1, LPL, AGER, FBLN5, RAD51AP1, GRK5, PODXL, FLRT3, ALDH3B1, TSPAN7, EIF…	0.0182637
	GOTERM_MF_DIRECT	GO:0042802~identical protein binding	39	14.3382	LRRK2, PTPRM, FBLN1, TTK, ETS1, AGER, PLN, ADAMTSL4, FLAD1, PPAT, OLR1, CAPN3, OIP5, SLIT2, A2M, TPSAB1, SKP2, PLK4, AOC3, ANGPT1, CAV1, CAD, LMO2, PYCR1, CYBRD1, MIF, PAICS, NME1, CAT, ALOX5AP, TIMELESS, BIRC5, ALDH18A1, TEK, ALDOA, FBP1, PAFAH1B3, ENG, MAD2L1	0.00208798
	GOTERM_MF_DIRECT	GO:0005509~calcium ion binding	27	9.92647	PROS1, LPL, FBLN1, LRP8, FBLN5, SGCE, CDH5, EFEMP1, ADGRE5, SPOCK2, CAPN3, SLIT3, SLIT2, AOC3, CD93, ANXA3, TNNC1, F12, SYT15, ANXA11, SULF1, MMP12, MELK, SPARCL1, DSG2, GAS6, MYL9	1.51504e-05
	GOTERM_MF_DIRECT	GO:0042803~protein homodimerization activity	23	8.45588	CADM1, TENM4, BCL11A, CAV2, SLC11A1, LRRK2, TNNC1, LPL, TWIST1, PTGS2, RASIP1, FBLN5, GGCT, PLN, GLIPR2, FLRT3, CAT, PECAM1, BIRC5, SLIT2, PAFAH1B3, ENG, MAD2L1	0.000349455
	GOTERM_MF_DIRECT	GO:0019899~enzyme binding	13	4.77941	CAV1, CAD, BRCA1, LDB2, PTGS2, NME1, CDC20, SLPI, CAT, ALOX5AP, BIRC5, TSPAN5, A2M	0.00783953
	GOTERM_MF_DIRECT	GO:0005102~receptor binding	12	4.41176	FGR, CDH5, MFAP4, CXCL12, CADM1, ANGPT1, WIF1, CAV1, LPL, A2M, GAS6, RAB8B	0.0212433
	GOTERM_MF_DIRECT	GO:0005178~integrin binding	9	3.30882	CXCL12, ITGA8, SPP1, FBLN1, PLPP3, ADAMTS8, FBLN5, JAM2, ICAM1	0.00173895
	GOTERM_MF_DIRECT	GO:0004888~transmembrane signaling receptor activity	8	2.94118	MARCO, ADGRE5, PECAM1, AGER, LRP8, CD300LG, ENG, ICAM1	0.0156634
	GOTERM_MF_DIRECT	GO:0003824~catalytic activity	6	2.20588	ESPL1, FLAD1, GPT2, HHIP, CAPN3, HSD17B6	0.0355047
	GOTERM_MF_DIRECT	GO:0015631~tubulin binding	5	1.83824	TPPP3, LRRK2, BIRC5, BRCA1, ALDOA	0.0115458
	GOTERM_MF_DIRECT	GO:0001540~beta-amyloid binding	5	1.83824	MSR1, MARCO, AGER, LRP8, ITM2A	0.0306195
	GOTERM_MF_DIRECT	GO:0048306~calcium-dependent protein binding	5	1.83824	ANXA3, TNNC1, ANXA11, A2M, LRP8	0.0378431
	GOTERM_MF_DIRECT	GO:0050840~extracellular matrix binding	4	1.47059	SPOCK2, SPP1, SPARCL1, CLEC14A	0.00863335
	GOTERM_MF_DIRECT	GO:0005044~scavenger receptor activity	4	1.47059	COLEC12, MSR1, MARCO, AGER	0.0311518
	GOTERM_MF_DIRECT	GO:0044548~S100 protein binding	3	1.10294	ANXA11, AGER, KCNK3	0.0152961
	GOTERM_MF_DIRECT	GO:0038024~cargo receptor activity	3	1.10294	MSR1, MARCO, LRP8	0.0302643
	GOTERM_MF_DIRECT	GO:0051018~protein kinase A binding	3	1.10294	AKAP12, AKAP13, LRRK2	0.0457038
	GOTERM_MF_DIRECT	GO:0005539~glycosaminoglycan binding	3	1.10294	SPOCK2, SULF1, ENG	0.0490749
	GOTERM_MF_DIRECT	GO:0005046~KDEL sequence binding	2	0.735294	KDELR2, KDELR3	0.0405865
