# Supplementary material for: Gene–microRNA Network Analysis Identified Seven Hub Genes in Association with Progression and Prognosis in Non-Small Cell Lung Cancer
Source: Genes (Basel). 2022 Aug 19;13(8):1480. doi: 10.3390/genes13081480 (PMC9407881; doi:10.3390/genes13081480)
Supplement: Supplementary file 1 [file genes-13-01480-s001.zip › Table S2 - full table of DEG-DEM interaction prediction.xlsx]

## Sheet: Table S1
DEM	DEG	RefSeq ID	Bingding energy	miRTarBase
hsa-miR-484	KDELR2	NM_006854	-33.4
hsa-miR-574-5p	STEAP4	NM_001205316	-33
hsa-miR-574-5p	CACNA2D2	XM_005265581	-32.9
hsa-miR-574-5p	OLR1	NM_002543	-32.6	yes
hsa-miR-574-5p	ZBTB20	NM_015642	-32.6	yes
hsa-miR-331-3p	LMCD1	NM_001278233	-32.6
hsa-miR-324-5p	CFLAR	NM_001308043	-31.8
hsa-miR-423-3p	LRRC32	NM_001128922	-31.7
hsa-miR-423-3p	SPOCK2	NM_014767	-31.6
hsa-miR-574-5p	HHIP	NM_022475	-31.2	yes
hsa-miR-331-3p	GYPC	NM_001256584	-31.2
hsa-miR-331-3p	MAFF	NM_012323	-31.2
hsa-miR-423-5p	GPI	NM_001289789	-31.2
hsa-miR-423-5p	ZC3H8	NM_032494	-31.2
hsa-miR-324-5p	TNNC1	NM_003280	-31
hsa-miR-125a-5p	COLEC12	NM_130386	-31
hsa-miR-125a-5p	CACNA2D2	XM_005265581	-31
hsa-miR-484	GMFG	NM_001301008	-30.8
hsa-miR-296-5p	GRK5	NM_005308	-30.6
hsa-miR-484	MAFF	NM_001161573	-30.6
hsa-miR-361-5p	ARHGEF3	NM_001289698	-30.5
hsa-miR-423-5p	AKAP13	NM_001270546	-30.4	yes
hsa-miR-423-3p	IRF1	NM_002198	-30.1
hsa-miR-324-5p	LMCD1	NM_001278233	-30
hsa-miR-423-5p	GRTP1	XM_017020755	-29.9
hsa-miR-484	CFLAR	NM_001351590	-29.8
hsa-miR-423-3p	RHOB	NM_004040	-29.7
hsa-miR-423-5p	MFAP4	NM_001198695	-29.7
hsa-miR-484	RHOB	NM_004040	-29.7
hsa-miR-423-3p	CD47	NM_198793	-29.5
hsa-miR-574-3p	GLIPR2	NM_001287014	-29.5
hsa-miR-125a-5p	SBK1	XM_005255315	-29.4
hsa-miR-423-5p	TPBG	NM_006670	-29.4
hsa-miR-423-5p	AKAP12	NM_144497	-29.3
hsa-miR-331-3p	SHROOM4	XM_017029684	-29.2
hsa-miR-484	SLC4A11	NM_001363745	-29.2
hsa-miR-296-5p	MYADM	NM_001020818	-29.1
hsa-miR-331-3p	ZBTB20	NM_001348800	-29.1
hsa-miR-423-3p	CADM1	NM_001301043	-29.1
hsa-miR-423-5p	SYT15	NM_031912	-29.1
hsa-miR-296-5p	MSR1	NM_138716	-29
hsa-miR-423-3p	ANXA11	NM_145868	-29
hsa-miR-484	MYADM	NM_001020819	-29
hsa-miR-574-3p	ETS1	NM_005238	-29
hsa-miR-423-5p	ALDH3B1	NM_001290058	-28.9
hsa-miR-574-5p	C11orf96	NM_001145033	-28.8
hsa-miR-484	NEDD9	NM_182966	-28.8
hsa-miR-296-5p	ENG	NM_000118	-28.7
hsa-miR-484	AKAP13	NM_001270546	-28.5	yes
hsa-miR-125a-5p	ROBO4	NM_001301088	-28.5
hsa-miR-331-3p	FGR	XM_011541010	-28.5
hsa-miR-423-3p	AGER	NM_001206940	-28.5
hsa-miR-423-3p	CDCA5	NM_080668	-28.5
hsa-miR-423-3p	PECAM1	NM_000442	-28.5
hsa-miR-423-5p	HHIP	NM_022475	-28.5
hsa-miR-423-5p	MMP11	NM_005940	-28.4
hsa-miR-423-5p	NFIA	XM_017001363	-28.4
hsa-miR-423-3p	KCNK3	XM_005264293	-28.3
hsa-miR-484	KCNK3	XM_005264293	-28.3
hsa-miR-331-3p	FXYD6	NM_022003	-28.2
hsa-miR-574-5p	MYH11	NM_022844	-28.2
hsa-miR-423-5p	SH2D3C	NM_170600	-28.1
hsa-miR-484	NFIA	XM_017001363	-28
hsa-miR-484	LRRC32	NM_005512	-28
hsa-miR-423-3p	CCDC50	NM_174908	-28
hsa-miR-331-3p	ADGRE5	NM_078481	-27.9
hsa-miR-423-5p	ARHGEF19	NM_153213	-27.9
hsa-miR-484	FXYD6	NM_001164836	-27.9
hsa-miR-296-5p	SPOCK2	XM_011540404	-27.8
hsa-miR-423-5p	JAM2	NM_001270407	-27.8
hsa-miR-107	CCDC50	NM_174908	-27.7
hsa-miR-423-5p	OLFML1	NM_198474	-27.7
hsa-miR-574-5p	ITGA8	NM_003638	-27.6
hsa-miR-296-5p	LMO2	NM_005574	-27.5
hsa-miR-574-3p	CXCL12	NM_199168	-27.5
hsa-miR-331-3p	GAS6	NM_000820	-27.4
hsa-miR-342-3p	SLC11A1	NM_000578	-27.4
hsa-miR-423-5p	MSR1	NM_002445	-27.4
hsa-miR-484	DENND2A	NM_001318053	-27.4
hsa-miR-296-5p	CFLAR	NM_001202517	-27.3
hsa-miR-574-3p	BRI3BP	NM_080626	-27.3
hsa-miR-324-5p	CACNA2D2	NM_006030	-27.2
hsa-miR-423-5p	CYBRD1	NM_001256909	-27.2
hsa-miR-484	ZC3H8	NM_032494	-27.2
hsa-miR-296-5p	LRP8	NM_033300	-27.1
hsa-miR-331-3p	CD34	NM_001025109	-27.1
hsa-miR-361-3p	CXCL12	NM_000609	-27.1
hsa-miR-361-5p	MYADM	NM_001290194	-27.1
hsa-miR-484	ANXA11	NM_001278409	-27	yes
hsa-miR-423-3p	AK1	NM_001318122	-27
hsa-miR-423-3p	PLPP3	NM_003713	-27
hsa-miR-423-3p	MFNG	NM_001166343	-26.9
hsa-miR-484	HHIP	NM_022475	-26.9
hsa-miR-107	SHROOM4	NM_020717	-26.8
hsa-miR-125a-5p	GRTP1	XM_017020755	-26.8
hsa-miR-423-5p	STEAP4	NM_024636	-26.8
hsa-miR-423-5p	SRD5A1	NM_001047	-26.8
hsa-miR-574-3p	SYT15	NM_031912	-26.8
hsa-miR-423-3p	ETV4	NM_001261438	-26.7
hsa-miR-484	CACNA2D2	NM_001291101	-26.7
hsa-miR-484	LRP8	NM_004631	-26.7
hsa-miR-331-3p	STEAP4	NM_024636	-26.6
hsa-miR-484	CXCL12	NM_000609	-26.5
hsa-miR-296-5p	AOC3	NM_001277731	-26.5
hsa-miR-423-3p	BCL6B	NM_181844	-26.5
hsa-miR-423-3p	AOC3	NM_003734	-26.5
hsa-miR-423-5p	CXCL12	NM_001277990	-26.5
hsa-miR-484	PDE8B	NM_003719	-26.5
hsa-miR-199b-5p	MAFF	NM_012323	-26.4
hsa-miR-296-5p	LMCD1	NM_001278234	-26.4
hsa-miR-423-3p	KLF6	NM_001160125	-26.4
hsa-miR-484	COLEC12	NM_130386	-26.4
hsa-miR-423-5p	SBK1	XM_005255315	-26.3	yes
hsa-miR-484	SORBS1	NM_001384455	-26.3
hsa-miR-107	RASL12	NM_001307930	-26.3
hsa-miR-199a-5p	MAFF	NM_012323	-26.3
hsa-miR-296-5p	SRPK1	NM_003137	-26.3
hsa-miR-331-3p	AK1	NM_001318122	-26.3
hsa-miR-331-3p	SPOCK2	XM_011540404	-26.3
hsa-miR-423-5p	CDCA7	NM_031942	-26.3
hsa-miR-423-5p	BCL6B	NM_181844	-26.3
hsa-miR-574-3p	SBK1	XM_005255315	-26.3
hsa-miR-331-3p	FPR1	NM_001193306	-26.2
hsa-miR-574-3p	SPOCK2	XM_011540404	-26.2
hsa-miR-574-3p	ZBTB20	NM_001164342	-26.2
hsa-miR-107	SNRK	NM_017719	-26.1
hsa-miR-423-3p	CCDC167	NM_138493	-26.1
hsa-miR-423-5p	ZNF331	NM_001253799	-26.1
hsa-miR-199a-5p	GYPC	NM_001256584	-26
hsa-miR-296-5p	KLF2	NM_016270	-26
hsa-miR-296-5p	GLIPR2	NM_022343	-26
hsa-miR-324-5p	PYCR1	NM_001282279	-26
hsa-miR-331-3p	ZC3H8	NM_032494	-26
hsa-miR-331-3p	GPT2	NM_133443	-26
hsa-miR-423-5p	TSPAN5	NM_005723	-26
hsa-miR-423-5p	ZBTB20	NM_001164342	-26
hsa-miR-331-3p	CAD	NM_001306079	-25.9	yes
hsa-miR-107	PNPLA6	NM_001166113	-25.9
hsa-miR-324-5p	KLF6	NM_001300	-25.9
hsa-miR-331-3p	CXCL12	NM_001277990	-25.9
hsa-miR-423-5p	ZNF385B	NM_001282725	-25.9
hsa-miR-423-5p	ADGRE5	NM_078481	-25.9
hsa-miR-199a-5p	AOC3	NM_001277731	-25.8
hsa-miR-331-3p	NCKAP5	NM_207481	-25.8
hsa-miR-331-3p	CD83	NM_004233	-25.8
hsa-miR-331-3p	PODXL	NM_005397	-25.8
hsa-miR-342-3p	MYADM	NM_001290194	-25.8
hsa-miR-361-3p	EFR3B	NM_014971	-25.8
hsa-miR-423-3p	VSIG4	NM_001184830	-25.8
hsa-miR-423-5p	SKP2	NM_005983	-25.8
hsa-miR-574-3p	PID1	NM_001330157	-25.8
hsa-miR-574-5p	SPOCK2	XM_011540404	-25.8
hsa-miR-146b-5p	TIMELESS	NM_001330295	-25.7
hsa-miR-361-3p	ETV4	NM_001261437	-25.6
hsa-miR-574-5p	BCL11A	NM_138559	-25.6
hsa-miR-296-5p	NCKAP5	NM_207363	-25.6
hsa-miR-296-5p	CADM1	NM_014333	-25.6
hsa-miR-324-5p	CSRNP1	NM_033027	-25.6
hsa-miR-331-3p	ETS1	NM_001143820	-25.6
hsa-miR-342-3p	BCL6B	NM_181844	-25.6
hsa-miR-532-5p	CSRNP1	NM_001320560	-25.6
hsa-miR-574-3p	RHOB	NM_004040	-25.6
hsa-miR-574-5p	CADM1	NM_001301045	-25.6
hsa-miR-574-5p	MAFF	NM_012323	-25.5
hsa-miR-423-5p	FOXM1	NM_202002	-25.4
hsa-miR-423-5p	CORO2B	NM_006091	-25.4
hsa-miR-296-5p	SRD5A1	NM_001047	-25.4
hsa-miR-423-3p	RAB8B	NM_016530	-25.4
hsa-miR-423-5p	COLEC12	NM_130386	-25.4
hsa-miR-296-5p	ETS1	NM_001143820	-25.3
hsa-miR-331-3p	GGCT	NM_024051	-25.3
hsa-miR-361-5p	LMCD1	NM_001278233	-25.3
hsa-miR-423-3p	GPI	NM_001289789	-25.3
hsa-miR-423-5p	LRRC32	NM_001128922	-25.3
hsa-miR-484	ZNF331	NM_001253799	-25.3
hsa-miR-484	FGR	XM_011541010	-25.3
hsa-miR-324-5p	PODXL	NM_005397	-25.2
hsa-miR-331-3p	ABCA3	NM_001089	-25.2
hsa-miR-423-5p	VSIG4	NM_007268	-25.2
hsa-miR-423-5p	FHL1	NM_001330659	-25.2
hsa-miR-574-3p	RASL12	NM_001307930	-25.2
hsa-miR-574-3p	LRP8	NM_033300	-25.2
hsa-miR-574-5p	GLIPR2	NM_001287014	-25.2
hsa-miR-107	AKAP13	NM_001270546	-25.1
hsa-miR-324-5p	TAPT1	NM_153365	-25.1
hsa-miR-331-3p	MS4A7	NM_021201	-25.1
hsa-miR-331-3p	RAB8B	NM_016530	-25.1
hsa-miR-331-3p	LPL	NM_000237	-25.1
hsa-miR-331-3p	SRD5A1	NM_001047	-25.1
hsa-miR-423-5p	CAV1	NM_001753	-25.1
hsa-miR-125a-5p	SLIT3	NM_001271946	-25
hsa-miR-125a-5p	CFLAR	NM_003879	-25
hsa-miR-324-5p	TMEM47	NM_031442	-25
hsa-miR-361-3p	C1orf162	NM_001300834	-25
hsa-miR-423-3p	MAD2L1	NM_002358	-25
hsa-miR-423-3p	SRD5A1	NM_001047	-25
hsa-miR-423-3p	PAICS	NM_001079524	-25
hsa-miR-423-5p	AOC3	NM_001277731	-25
hsa-miR-484	GJA4	XM_005270750	-25
hsa-miR-199a-5p	MYADM	NM_001290194	-24.9
hsa-miR-296-5p	SHROOM4	XM_017029684	-24.9
hsa-miR-296-5p	HHIP	NM_022475	-24.9
hsa-miR-324-5p	IRF1	NM_002198	-24.9
hsa-miR-361-5p	ITGA8	NM_003638	-24.9
hsa-miR-199a-5p	AKAP13	NM_001270546	-24.8
hsa-miR-296-5p	STEAP4	NM_024636	-24.8
hsa-miR-331-3p	GZMH	NM_001270781	-24.8
hsa-miR-331-3p	CADM1	NM_001301043	-24.8
hsa-miR-361-5p	GPT2	NM_133443	-24.8
hsa-miR-423-5p	SULF1	NM_015170	-24.8
hsa-miR-296-5p	FBXO32	NM_058229	-24.7
hsa-miR-296-5p	RTKN2	NM_145307	-24.7
hsa-miR-331-3p	IRF1	NM_002198	-24.7
hsa-miR-423-5p	RTKN2	NM_145307	-24.7
hsa-miR-423-5p	ITGA8	NM_003638	-24.7
hsa-miR-484	BCL6B	NM_181844	-24.7
hsa-miR-532-5p	NFIA	XM_017001363	-24.7
hsa-miR-199a-5p	ETS1	NM_005238	-24.6	yes
hsa-miR-423-5p	GLIPR2	NM_001287010	-24.6
hsa-miR-324-5p	CXCL12	NM_199168	-24.6
hsa-miR-331-3p	DENND2A	NM_001318053	-24.6
hsa-miR-331-3p	DSG2	NM_001943	-24.6
hsa-miR-423-3p	STEAP4	NM_024636	-24.6
hsa-miR-423-5p	CD34	NM_001773	-24.6
hsa-miR-484	SLC46A2	NM_033051	-24.6
hsa-miR-296-5p	MAFF	NM_012323	-24.5
hsa-miR-331-3p	MAD2L1	NM_002358	-24.5
hsa-miR-361-3p	RAB8B	NM_016530	-24.5
hsa-miR-361-3p	GRK5	NM_005308	-24.5
hsa-miR-125a-5p	SPOCK2	XM_011540404	-24.4
hsa-miR-296-5p	ZEB2	NM_014795	-24.4
hsa-miR-423-5p	CADM1	NM_001301043	-24.4
hsa-miR-423-5p	ANKRD22	NM_144590	-24.4
hsa-miR-423-5p	SHROOM4	XM_017029684	-24.4
hsa-miR-532-5p	PLN	NM_002667	-24.4
hsa-miR-296-5p	ETV4	NM_001261437	-24.3
hsa-miR-324-5p	SNRK	NM_017719	-24.3
hsa-miR-324-5p	FBXO32	NM_001242463	-24.3
hsa-miR-331-3p	NFIA	NM_005595	-24.3
hsa-miR-361-3p	FBLN1	NM_006486	-24.3
hsa-miR-423-3p	CDCA8	NM_001256875	-24.3
hsa-miR-423-5p	CDCA8	NM_001256875	-24.3
hsa-miR-484	TSPAN5	NM_005723	-24.3
hsa-miR-532-5p	EIF4EBP1	NM_004095	-24.3
hsa-miR-574-5p	FLRT3	NM_198391	-24.3
hsa-miR-107	IRF1	NM_002198	-24.2
hsa-miR-331-3p	KDELR2	NM_006854	-24.2
hsa-miR-423-5p	CD93	NM_012072	-24.2
hsa-miR-484	ETS1	NM_001162422	-24.1
hsa-miR-324-5p	WDHD1	NM_007086	-24.1
hsa-miR-331-3p	SH2D3C	NM_170600	-24.1
hsa-miR-331-3p	ITGA8	NM_003638	-24.1
hsa-miR-423-5p	CFLAR	NM_001308043	-24.1
hsa-miR-423-5p	ANXA11	NM_145868	-24.1
hsa-miR-484	GAS6	NM_000820	-24.1
hsa-miR-574-5p	PPAT	NM_002703	-24.1
hsa-miR-296-5p	ZBTB20	NM_015642	-24
hsa-miR-324-5p	ZNF331	XM_011527078	-24
hsa-miR-423-3p	EIF4E3	NM_173359	-24
hsa-miR-423-5p	CCDC50	NM_174908	-24
hsa-miR-423-5p	NEDD9	NM_182966	-24
hsa-miR-484	SHROOM4	XM_017029684	-24
hsa-miR-532-5p	ZBTB20	NM_015642	-24
hsa-miR-361-3p	BCL6B	NM_181844	-23.9
hsa-miR-484	LPL	NM_000237	-23.9
hsa-miR-574-5p	SLC39A8	NM_001135147	-23.9
hsa-miR-107	ZBTB20	NM_001348800	-23.9
hsa-miR-361-3p	ZBTB20	NM_015642	-23.9	yes
hsa-miR-361-3p	MAFF	NM_012323	-23.9
hsa-miR-423-5p	CD300LG	NM_145273	-23.9
hsa-miR-484	LMCD1	NM_001278234	-23.9
hsa-miR-423-5p	S1PR1	NM_001400	-23.8
hsa-miR-423-5p	KCNK3	XM_005264293	-23.8	yes
hsa-miR-125a-5p	EIF4E3	NM_001282886	-23.8
hsa-miR-324-5p	PLN	NM_002667	-23.8
hsa-miR-342-3p	EIF4E3	NM_001282886	-23.8
hsa-miR-342-3p	CD34	NM_001025109	-23.8
hsa-miR-361-3p	NCKAP5	NM_207363	-23.8
hsa-miR-423-5p	PAICS	NM_006452	-23.8
hsa-miR-199b-5p	ETS1	NM_005238	-23.7
hsa-miR-107	SLIT2	XM_005248211	-23.7
hsa-miR-199b-5p	AOC3	NM_001277732	-23.7
hsa-miR-296-5p	FLAD1	NM_001184891	-23.7
hsa-miR-324-5p	C20orf85	NM_178456	-23.7
hsa-miR-361-3p	CFLAR	NM_001202516	-23.7
hsa-miR-423-5p	FXYD6	NM_022003	-23.7
hsa-miR-484	FBLN5	NM_006329	-23.7
hsa-miR-146b-5p	ZBTB20	NM_015642	-23.6
hsa-miR-199a-5p	FXYD6	NM_001164831	-23.6
hsa-miR-324-5p	TSPAN5	NM_005723	-23.6
hsa-miR-423-5p	ROBO4	NM_001301088	-23.6
hsa-miR-423-5p	GADD45B	XM_017026822	-23.6
hsa-miR-423-5p	TSPAN7	NM_004615	-23.6
hsa-miR-423-5p	ALOX5AP	NM_001629	-23.6
hsa-miR-423-5p	A2M	NM_000014	-23.6
hsa-miR-574-3p	CD93	NM_012072	-23.6
hsa-miR-574-5p	SHROOM4	XM_017029684	-23.6
hsa-miR-331-3p	C20orf85	NM_178456	-23.5
hsa-miR-342-3p	CDCA5	NM_080668	-23.5
hsa-miR-574-5p	PDE5A	NM_033430	-23.5
hsa-miR-574-5p	NEDD9	NM_006403	-23.5
hsa-miR-296-5p	CD34	NM_001773	-23.4
hsa-miR-107	SCNN1B	XM_011545913	-23.4
hsa-miR-125a-5p	LRP8	NM_033300	-23.4
hsa-miR-125a-5p	LAMP3	NM_014398	-23.4
hsa-miR-199a-5p	FOXM1	NM_202003	-23.4
hsa-miR-423-5p	RMI2	NM_152308	-23.4
hsa-miR-423-5p	KLF6	NM_001160125	-23.4
hsa-miR-532-5p	KLF2	NM_016270	-23.4
hsa-miR-484	KLF2	NM_016270	-23.3	yes
hsa-miR-199a-5p	PAICS	NM_006452	-23.3
hsa-miR-199a-5p	CCDC50	NM_174908	-23.3
hsa-miR-361-5p	IRF1	NM_002198	-23.3
hsa-miR-484	ZEB2	NM_001171653	-23.3
hsa-miR-532-5p	MVB12B	NM_001011703	-23.3
hsa-miR-107	RTKN2	NM_001282941	-23.2
hsa-miR-324-5p	ZBTB20	NM_015642	-23.2
hsa-miR-361-3p	EIF4E3	NM_001134650	-23.2
hsa-miR-423-5p	FLRT3	NM_013281	-23.2
hsa-miR-574-5p	SOX2	NM_003106	-23.2
hsa-miR-574-5p	EDNRB	NM_000115	-23.2
hsa-miR-199b-5p	ROBO4	NM_001301088	-23.1
hsa-miR-331-3p	SULF1	XM_006716442	-23.1
hsa-miR-423-5p	FGR	NM_005248	-23.1
hsa-miR-532-5p	CFLAR	NM_003879	-23.1
hsa-miR-574-5p	CYBRD1	NM_001256909	-23.1
hsa-miR-324-5p	PLPP3	NM_003713	-23
hsa-miR-324-5p	SGCE	XM_011516666	-23
hsa-miR-324-5p	VSIG2	NM_014312	-23
hsa-miR-342-3p	MVB12B	NM_033446	-23
hsa-miR-361-5p	EFR3B	NM_014971	-23
hsa-miR-361-5p	ETV4	NM_001986	-23
hsa-miR-423-5p	RHOB	NM_004040	-23
hsa-miR-125a-5p	PODXL	NM_005397	-22.9
hsa-miR-107	NUP155	NM_001278312	-22.9
hsa-miR-107	CSRNP1	NM_033027	-22.9
hsa-miR-199a-5p	FBXO32	NM_001242463	-22.9
hsa-miR-331-3p	PID1	NM_017933	-22.9
hsa-miR-331-3p	PDE8B	NM_001376067	-22.9
hsa-miR-484	EIF4E3	NM_173359	-22.9
hsa-miR-574-3p	GNG11	NM_004126	-22.9
hsa-miR-574-5p	RAB8B	NM_016530	-22.9
hsa-miR-574-5p	MSR1	NM_002445	-22.9
hsa-miR-361-3p	VSIG4	NM_001184830	-22.8
hsa-miR-484	WDHD1	NM_007086	-22.8
hsa-miR-574-5p	HEATR1	NM_018072	-22.7
hsa-miR-107	ADGRE5	NM_001025160	-22.7
hsa-miR-199b-5p	BCL6B	NM_181844	-22.7
hsa-miR-296-5p	NUP155	NM_001278312	-22.7
hsa-miR-484	MS4A7	NM_206938	-22.7
hsa-miR-199b-5p	CD34	NM_001025109	-22.6
hsa-miR-296-5p	SORBS1	NM_001290296	-22.6
hsa-miR-199a-5p	ZBTB20	NM_015642	-22.5
hsa-miR-107	MMP11	NM_005940	-22.5
hsa-miR-324-5p	ICAM1	NM_000201	-22.5
hsa-miR-361-3p	UPK3B	NM_001347684	-22.5
hsa-miR-423-5p	KDELR2	NM_006854	-22.5
hsa-miR-423-5p	SCNN1B	NM_000336	-22.5
hsa-miR-574-5p	PTPRM	NM_002845	-22.5
hsa-miR-125a-5p	AOC3	NM_001277731	-22.4
hsa-miR-146b-5p	SNRK	XM_005265245	-22.4
hsa-miR-361-3p	PDE5A	NM_033430	-22.4
hsa-miR-361-3p	TPPP3	NM_015964	-22.4
hsa-miR-423-3p	SULF1	XM_006716442	-22.4
hsa-miR-574-3p	CAD	NM_001306079	-22.4
hsa-miR-574-3p	NFIA	XM_017001363	-22.4
hsa-miR-574-5p	ANKRD22	NM_144590	-22.4
hsa-miR-199a-5p	CAV2	NM_001233	-22.3
hsa-miR-324-5p	CDCA7	NM_031942	-22.3
hsa-miR-361-3p	LRRC32	NM_005512	-22.3
hsa-miR-361-3p	PECAM1	NM_000442	-22.3
hsa-miR-361-5p	CCDC50	NM_174908	-22.3
hsa-miR-423-5p	ZIC2	NM_007129	-22.3
hsa-miR-484	SRPK1	NM_003137	-22.3
hsa-miR-484	CORO2B	NM_001190456	-22.3
hsa-miR-532-5p	PODXL	NM_005397	-22.3
hsa-miR-574-3p	SLC4A11	NM_032034	-22.3
hsa-miR-574-3p	CD47	NM_198793	-22.3
hsa-miR-331-3p	CYBRD1	NM_001127383	-22.2
hsa-miR-342-3p	CFLAR	NM_003879	-22.1
hsa-miR-574-5p	NRGN	NM_006176	-22.1
hsa-miR-199a-5p	SLC39A8	NM_001135147	-22.1
hsa-miR-331-3p	SKP2	NM_005983	-22.1
hsa-miR-361-3p	LRP8	NM_033300	-22.1
hsa-miR-423-5p	FMO2	NM_001460	-22.1
hsa-miR-574-3p	ICAM1	NM_000201	-22.1
hsa-miR-574-5p	EIF4E3	NM_001282886	-22.1
hsa-miR-574-5p	GPI	NM_001289789	-22.1
hsa-miR-125a-5p	SORBS1	NM_001384451	-22
hsa-miR-199a-5p	ABCA8	NM_007168	-22
hsa-miR-296-5p	KDELR2	NM_006854	-22
hsa-miR-423-5p	TMEM47	NM_031442	-22
hsa-miR-484	PTPRM	XM_017025904	-22
hsa-miR-107	ARHGEF3	NM_001289698	-21.9
hsa-miR-107	STEAP4	NM_024636	-21.9
hsa-miR-199a-5p	CSRNP1	NM_033027	-21.9
hsa-miR-324-5p	MSR1	NM_138715	-21.9
hsa-miR-423-5p	PAPSS2	NM_004670	-21.9
hsa-miR-532-5p	KCNK3	XM_005264293	-21.9
hsa-miR-532-5p	STEAP4	NM_024636	-21.9
hsa-miR-532-5p	CD47	NM_001777	-21.9
hsa-miR-125a-5p	GGCT	NM_001199815	-21.8	yes
hsa-miR-107	FHL1	NM_001330659	-21.8
hsa-miR-107	FMO2	NM_001460	-21.8
hsa-miR-125a-5p	PYCR1	NM_001282281	-21.8
hsa-miR-331-3p	TNNC1	NM_003280	-21.8
hsa-miR-331-3p	FBXO32	NM_001242463	-21.8
hsa-miR-342-3p	ZNF385B	NM_001282725	-21.8
hsa-miR-361-3p	BRI3BP	NM_080626	-21.8
hsa-miR-423-5p	ALDOA	NM_184041	-21.8
hsa-miR-532-5p	SLC11A1	NM_000578	-21.8
hsa-miR-574-3p	PLN	NM_002667	-21.8
hsa-miR-107	CXCL12	NM_001277990	-21.7
hsa-miR-125a-5p	RPP40	NM_001286132	-21.7
hsa-miR-146b-5p	ARHGEF3	NM_001289698	-21.7
hsa-miR-146b-5p	SULF1	XM_006716442	-21.7
hsa-miR-199b-5p	KCNK3	XM_005264293	-21.7
hsa-miR-324-5p	BRCA1	NM_007294	-21.7
hsa-miR-331-3p	LDB2	XM_024454280	-21.7
hsa-miR-331-3p	EIF4E3	NM_001134649	-21.7
hsa-miR-423-5p	EIF4E3	NM_001134650	-21.7
hsa-miR-361-3p	TMEM47	NM_031442	-21.6
hsa-miR-361-3p	CLEC14A	NM_175060	-21.6
hsa-miR-361-5p	ZBTB20	NM_015642	-21.6
hsa-miR-199a-5p	ESAM	NM_138961	-21.6
hsa-miR-199a-5p	CXCL12	NM_199168	-21.6
hsa-miR-331-3p	CH25H	NM_003956	-21.6
hsa-miR-361-3p	COLEC12	NM_130386	-21.6
hsa-miR-361-5p	SEZ6L2	NM_001243332	-21.6
hsa-miR-423-3p	GART	NM_175085	-21.6
hsa-miR-423-5p	LRP8	NM_033300	-21.6
hsa-miR-574-3p	NRGN	NM_006176	-21.6
hsa-miR-574-5p	GADD45B	XM_017026822	-21.6
hsa-miR-146b-5p	BRCA1	NM_007294	-21.5
hsa-miR-331-3p	LAMP3	NM_014398	-21.5
hsa-miR-361-5p	BCL6B	NM_181844	-21.5
hsa-miR-423-5p	RPP40	NM_001286132	-21.5
hsa-miR-423-5p	SLC39A8	NM_001135147	-21.5
hsa-miR-574-3p	NTN4	NM_021229	-21.5
hsa-miR-574-3p	BRCA1	NM_007294	-21.5
hsa-miR-574-5p	TSPAN5	NM_005723	-21.5
hsa-miR-574-5p	ADAMTS8	NM_007037	-21.5
hsa-miR-125a-5p	ETS1	NM_001330451	-21.4
hsa-miR-331-3p	PPIL1	NM_016059	-21.4	yes
hsa-miR-423-5p	PGM5	NM_021965	-21.4
hsa-miR-423-5p	CH25H	NM_003956	-21.4
hsa-miR-107	CFLAR	NM_003879	-21.3
hsa-miR-199a-5p	CFLAR	NM_001308043	-21.3
hsa-miR-199a-5p	NCKAP5	NM_207363	-21.3
hsa-miR-324-5p	CADM1	NM_001301043	-21.3
hsa-miR-331-3p	RPP40	NM_001286132	-21.3
hsa-miR-574-3p	AOC3	NM_001277732	-21.3
hsa-miR-574-5p	GRK5	NM_005308	-21.3
hsa-miR-125a-5p	STEAP4	NM_001205316	-21.2
hsa-miR-361-3p	PTPRM	XM_017025904	-21.2
hsa-miR-423-5p	C11orf96	NM_001145033	-21.2
hsa-miR-532-5p	FOXM1	NM_202002	-21.2
hsa-miR-532-5p	CD83	NM_004233	-21.2
hsa-miR-574-5p	SORBS1	NM_001290294	-21.2
hsa-miR-324-5p	ETS1	NM_005238	-21.1	yes
hsa-miR-324-5p	CAV2	NM_198212	-21.1
hsa-miR-342-3p	CKS1B	NM_001826	-21.1
hsa-miR-361-3p	ANXA11	NM_001157	-21.1
hsa-miR-484	STEAP4	NM_024636	-21.1
hsa-miR-532-5p	CSF3R	XM_011540750	-21.1
hsa-miR-532-5p	ARHGEF3	NM_001128615	-21.1
hsa-miR-574-5p	MFAP4	NM_002404	-21.1
hsa-miR-574-5p	FMO2	NM_001460	-21
hsa-miR-107	SORBS1	NM_001034956	-21
hsa-miR-199a-5p	BRCA1	NM_007298	-21
hsa-miR-361-5p	EIF4E3	NM_001134649	-21
hsa-miR-423-5p	EIF4EBP1	NM_004095	-21
hsa-miR-484	BCL11A	NM_138559	-21
hsa-miR-532-5p	GRK5	NM_005308	-21
hsa-miR-574-3p	EIF4E3	NM_001282886	-21
hsa-miR-574-5p	PECAM1	NM_000442	-21
hsa-miR-574-5p	LMCD1	NM_001278233	-21
hsa-miR-574-5p	PODXL	NM_005397	-21
hsa-miR-574-5p	ANGPT1	NM_001199859	-21
hsa-miR-199a-5p	PDE5A	NM_033437	-20.9
hsa-miR-361-5p	BIRC5	NM_001012270	-20.9
hsa-miR-423-5p	ARHGEF3	NM_001128616	-20.9
hsa-miR-484	SKP2	NM_005983	-20.9
hsa-miR-574-5p	MYADM	NM_001290194	-20.9
hsa-miR-574-5p	AGTR1	NM_032049	-20.9
hsa-miR-574-5p	SULF1	NM_015170	-20.9
hsa-miR-125a-5p	FBLN5	NM_006329	-20.8
hsa-miR-324-5p	ZEB2	NM_014795	-20.8
hsa-miR-342-3p	FOXM1	NM_202002	-20.8
hsa-miR-361-5p	HHIP	NM_022475	-20.8
hsa-miR-423-5p	ABCA8	NM_001288986	-20.8
hsa-miR-423-5p	LAMP3	NM_014398	-20.8
hsa-miR-361-5p	TWIST1	NM_000474	-20.7	yes
hsa-miR-199a-5p	LMCD1	NM_001278233	-20.7
hsa-miR-296-5p	CCNA2	NM_001237	-20.7
hsa-miR-423-5p	CCNA2	NM_001237	-20.7
hsa-miR-574-5p	CFLAR	NM_003879	-20.7
hsa-miR-125a-5p	ITGA8	NM_003638	-20.6
hsa-miR-125a-5p	GLIPR2	NM_001287010	-20.6
hsa-miR-125a-5p	BCL6B	NM_181844	-20.6
hsa-miR-146b-5p	VSIG4	NM_007268	-20.6
hsa-miR-361-3p	GYPC	NM_001256584	-20.6
hsa-miR-361-3p	GGTLC1	NM_178312	-20.6
hsa-miR-574-3p	CFLAR	NM_001308043	-20.6
hsa-miR-146b-5p	TCF21	NM_198392	-20.5
hsa-miR-361-3p	CD83	NM_004233	-20.5
hsa-miR-361-5p	BRI3BP	NM_080626	-20.5
hsa-miR-423-5p	CD47	NM_198793	-20.5
hsa-miR-484	GGCT	NM_001199817	-20.5
hsa-miR-532-5p	KLF6	NM_001160125	-20.5
hsa-miR-574-3p	CKS1B	NM_001826	-20.5
hsa-miR-296-5p	JAM2	NM_001270407	-20.4
hsa-miR-199a-5p	TCF21	NM_198392	-20.3
hsa-miR-324-5p	MCM4	NM_182746	-20.3
hsa-miR-532-5p	RPP40	NM_006638	-20.3
hsa-miR-574-3p	CD83	NM_004233	-20.3
hsa-miR-342-3p	FBXO32	NM_001242463	-20.2
hsa-miR-107	CDCA8	NM_001256875	-20.2
hsa-miR-199a-5p	SYT15	XM_006718011	-20.2
hsa-miR-199b-5p	MYADM	NM_001290194	-20.2
hsa-miR-199b-5p	CAV2	NM_001233	-20.2
hsa-miR-574-3p	ITGA8	NM_003638	-20.2
hsa-miR-574-5p	ANXA11	NM_001278409	-20.2
hsa-miR-107	NEDD9	NM_001271033	-20.1
hsa-miR-342-3p	LRP8	NM_017522	-20.1
hsa-miR-107	EIF4E3	NM_001134649	-20.1
hsa-miR-199a-5p	NFIA	NM_005595	-20.1
hsa-miR-199a-5p	SOX18	NM_018419	-20.1
hsa-miR-361-3p	LMCD1	NM_001278233	-20.1
hsa-miR-361-3p	FPR1	NM_001193306	-20.1
hsa-miR-361-5p	CD34	NM_001025109	-20.1
hsa-miR-574-5p	CD300LG	NM_145273	-20.1
hsa-miR-574-5p	TWIST1	NM_000474	-20.1
hsa-miR-199b-5p	ZBTB20	NM_015642	-20
hsa-miR-199a-5p	MSR1	NM_002445	-20
hsa-miR-199b-5p	CSRNP1	NM_033027	-20
hsa-miR-199b-5p	CCDC50	NM_174908	-20
hsa-miR-324-5p	ATAD2	NM_014109	-20
hsa-miR-574-5p	CH25H	NM_003956	-20
hsa-miR-146b-5p	EIF4E3	NM_001282886	-19.9
hsa-miR-199a-5p	NPM3	NM_006993	-19.9
hsa-miR-199b-5p	ANKRD22	NM_144590	-19.9
hsa-miR-361-3p	HOXC6	NM_153693	-19.9
hsa-miR-361-5p	C11orf96	NM_001145033	-19.9
hsa-miR-361-5p	TIMELESS	NM_001330295	-19.9
hsa-miR-574-5p	SYNC	NM_030786	-19.9
hsa-miR-146b-5p	SPOCK2	NM_014767	-19.8
hsa-miR-146b-5p	MVB12B	NM_001011703	-19.8
hsa-miR-331-3p	CAV2	NM_198212	-19.8
hsa-miR-342-3p	CXCL12	NM_199168	-19.8
hsa-miR-361-3p	ZEB2	NM_014795	-19.8
hsa-miR-361-3p	KLF2	NM_016270	-19.8
hsa-miR-574-3p	GGCT	NM_024051	-19.8
hsa-miR-574-5p	CAPN3	NM_173087	-19.8
hsa-miR-107	ZEB2	NM_014795	-19.7
hsa-miR-107	TPBG	NM_001376922	-19.7
hsa-miR-199a-5p	RAB8B	NM_016530	-19.7
hsa-miR-331-3p	BCL11A	NM_138559	-19.7
hsa-miR-361-3p	CCDC50	NM_174908	-19.7
hsa-miR-574-5p	NFIA	NM_005595	-19.7
hsa-miR-574-5p	VSIG4	NM_007268	-19.7
hsa-miR-107	BCL11A	NM_138559	-19.6
hsa-miR-361-3p	GGCT	NM_024051	-19.6
hsa-miR-361-3p	PID1	NM_001100818	-19.6
hsa-miR-532-5p	S1PR1	NM_001400	-19.6
hsa-miR-574-5p	BRCA1	NM_007297	-19.6
hsa-miR-361-3p	SYNC	NM_030786	-19.5
hsa-miR-532-5p	CENPN	NM_001270473	-19.5
hsa-miR-532-5p	PAICS	NM_001079524	-19.5
hsa-miR-574-3p	SORBS1	NM_001290294	-19.4
hsa-miR-342-3p	COLEC12	NM_130386	-19.3
hsa-miR-107	KLF6	NM_001300	-19.2
hsa-miR-107	MSR1	NM_002445	-19.2
hsa-miR-199a-5p	KLF6	NM_001300	-19.2
hsa-miR-199b-5p	CFLAR	NM_001202516	-19.2
hsa-miR-361-3p	CAV2	NM_198212	-19.2
hsa-miR-361-3p	BRCA1	NM_007298	-19.2
hsa-miR-574-3p	JAM2	NM_021219	-19.2
hsa-miR-574-3p	IRF1	NM_002198	-19.2
hsa-miR-574-5p	SNRK	NM_001330750	-19.2
hsa-miR-199b-5p	SULF1	NM_015170	-19.1
hsa-miR-107	ANKRD22	NM_144590	-19.1
hsa-miR-296-5p	PROS1	NM_001314077	-19.1
hsa-miR-361-5p	CFLAR	NM_001308043	-19.1
hsa-miR-361-5p	ETS1	NM_001330451	-19.1
hsa-miR-574-5p	TSPAN7	NM_004615	-19.1
hsa-miR-361-3p	CAV1	NM_001753	-19
hsa-miR-532-5p	PID1	NM_017933	-19
hsa-miR-532-5p	PECAM1	NM_000442	-19
hsa-miR-574-3p	BCL6B	NM_181844	-19
hsa-miR-361-5p	BCL11A	NM_138559	-18.9
hsa-miR-199b-5p	MFAP4	NM_002404	-18.8
hsa-miR-342-3p	GRK5	NM_005308	-18.8
hsa-miR-361-3p	TSPAN7	NM_004615	-18.8
hsa-miR-574-3p	CCDC50	NM_174908	-18.8
hsa-miR-574-5p	LDB2	NM_001290	-18.8
hsa-miR-324-5p	GGCT	NM_024051	-18.7
hsa-miR-342-3p	HHIP	NM_022475	-18.7
hsa-miR-574-3p	ZEB2	NM_014795	-18.7
hsa-miR-574-3p	MAD2L1	NM_002358	-18.7
hsa-miR-361-3p	LAMP3	NM_014398	-18.6
hsa-miR-423-5p	RAB8B	NM_016530	-18.6
hsa-miR-107	PID1	NM_017933	-18.5
hsa-miR-199a-5p	EIF4E3	NM_001282886	-18.5
hsa-miR-361-5p	MAFF	NM_001161573	-18.5
hsa-miR-532-5p	KDELR2	NM_006854	-18.5
hsa-miR-199b-5p	JAM2	NM_001270407	-18.4
hsa-miR-532-5p	CXCL12	NM_199168	-18.4
hsa-miR-146b-5p	SGCE	NM_001346713	-18.2
hsa-miR-199a-5p	SYNC	NM_030786	-18.2
hsa-miR-146b-5p	PRKCQ	NM_001242413	-18.1
hsa-miR-125a-5p	CAV2	NM_198212	-18
hsa-miR-199b-5p	SYT15	XM_006718011	-18
hsa-miR-423-5p	MND1	NM_032117	-17.9
hsa-miR-574-5p	RTKN2	NM_001282941	-17.8
hsa-miR-199b-5p	GYPC	NM_001256584	-17.5
hsa-miR-574-3p	MSR1	NM_138716	-17.5
hsa-miR-342-3p	MS4A7	NM_206938	-17.3
hsa-miR-199b-5p	KLF6	NM_001160125	-17.2
hsa-miR-342-3p	NTN4	NM_021229	-17.2
hsa-miR-342-3p	ITM2A	NM_001171581	-17.2
hsa-miR-342-3p	HOXC6	NM_153693	-17.1
hsa-miR-574-3p	IL6	NM_001318095	-16.9
hsa-miR-342-3p	ARHGEF3	NM_019555	-16.7
hsa-miR-423-5p	SGCE	NM_001301139	-16.7
hsa-miR-199b-5p	GRTP1	NM_024719	-16.3
